# Supplementary material for: Comparison of eight 15-lipoxygenase (LO) inhibitors on the biosynthesis of 15-LO metabolites by human neutrophils and eosinophils
Source: PLoS One. 2018 Aug 17;13(8):e0202424. doi: 10.1371/journal.pone.0202424 (PMC6097673; doi:10.1371/journal.pone.0202424)
Supplement: S1 Dataset — (XLSX) [file pone.0202424.s001.xlsx]

## Sheet: Figure 1
1A
	AA --> 15-HETE				AEA --> 15-HETE-EA				DGLA --> 15-HETrE				LA --> 13-HODE				EPA --> 15-HEPE				DHA --> 17-HDHA
AA	2.06399	2.03581	2.73723	2.75876
AEA					3.955	2.29301	2.33577	1.99908
DGLA									0.189992	0.138242	0.159647	0.213886
LA													11.7666	9.68791	12.8561	14.812
EPA																	2.46111	2.27345	1.76473	2.00068
DHA																					1.29399	1.35766	1.79354	1.62603
ALL	5.48241	6.80058	3.47729	3.16897	10.0437	10.8018	3.09381	2.47619	2.35905	2.46826	1.06691	0.864803	16.2247	18.7138	16.8398	15.2499	6.1385	6.86169	3.19712	3.53389	3.34364	3.26751	2.48604	2.82432
1B
	AA --> 15-HETE				AEA --> 15-HETE-EA				DGLA --> 15-HETrE				LA --> 13-HODE				EPA --> 15-HEPE				DHA --> 17-HDHA
AA	327.708	204.615	186.875	80.4495
AEA					443.598	343.138	476.327	225.479
DGLA									139.981	189.431	171.036	88.2955
LA													424.534	233.835	505.43	210.972
EPA																	111.384	105.395	114.492	41.5174
DHA																					56.7587	38.2269	53.0342	23.2684
ALL	481.325	586.559	412.595	119.091	1322.19	1585.61	1324.73	692.477	290.347	382.919	253.758	58.3418	180.005	244.401	202.377	74.0896	508.204	597.188	456.523	140.432	368.838	470.267	309.727	96.4383
1D
	DMSO				2-AG
LTB4 (Vehicle)	0.00508241	0.00728683	0.0123082	0.00416575	51.3776	90.1364	34.2513	23.0283
15-HETE-G (Vehicle)	0	0	0	0	0	0	0
LTB4 (MAFP)	0	0	0	0	0.423008	0.46975	0.402012	2.7141
15-HETE-G (MAFP)	0	0	0	0	15.5143	10.7493	12.6894	15.9219
1E
	Time (minutes)	15-HETE				15-HETE-EA				15-HETrE				13-HODE				15-HEPE				17-HDHA
0	0	0.537224	0.655265	0.961328	1.52384	0.270311	0.309699	0.6157	0.789463	0.203676	0.199224	0.283295	0.453307	2.03004	2.67455	3.49289	6.36938	0.617891	0.962569	0.994054	1.44907	0.464593	0.689887	0.735838	1.19505
5 sec	0.0833333	1.61292	1.58522	1.60956	2.97059	0.922704	0.83222	0.978689	1.53184	0.42617	0.423434	0.49871	0.890477	6.61541	6.50806	7.38332	11.5649	1.34471	1.54742	1.41257	2.3692	0.846949	1.1474	1.08092	2.07401
10 sec	0.166667	2.91143	2.32607	2.41309	2.19607	1.82148	1.24329	1.67651	1.6728	0.727093	0.528008	0.918185	0.74607	12.2214	9.17077	10.3772	10.181	2.76553	1.7532	2.43966	2.33472	1.71456	1.53982	1.67699	1.93294
15 sec	0.25	1.34917	2.88628	2.87864	2.30702	0.8944	1.84501	2.17488	1.36055	0.324782	0.817849	1.01621	0.688727	6.0614	11.8521	14.1698	10.1558	1.32981	2.9645	3.06803	2.26991	0.915262	1.66311	2.25151	1.5112
1 min	1	3.3974	2.64675	2.79627	3.0282	3.54284	2.48156	1.97512	1.81392	1.11179	0.841086	0.797625	0.872827	12.5647	11.0733	13.3487	14.4781	2.95125	2.81077	2.77393	3.01514	1.91514	1.58045	2.30135	2.38953
2 min	2	2.90953	3.04873	2.88592	2.46911	3.6018	2.86865	1.69731	1.43485	1.07029	0.963147	0.856592	0.688218	11.1284	11.5168	12.9077	13.9307	3.187	2.97337	2.47491	2.75205	1.92746	1.83432	1.89795	2.23008
5 min	5	2.78338	2.18146	3.15692	2.65054	4.52897	2.45534	1.89235	1.72691	0.846117	0.591423	0.91347	0.779798	11.1901	8.23478	14.6881	12.5072	3.27195	2.13014	3.22726	2.47082	1.67777	1.44716	2.33198	1.7949
7.5 min	7.5	2.93493	2.12666	3.27928	2.65962	3.74023	2.43458	1.91537	1.884	0.951206	0.852808	1.02263	0.735734	10.1099	8.32559	14.1535	13.6841	3.03972	1.97897	3.0996	3.11924	1.74962	1.30712	2.16244	1.72596
15 min	15	2.68645	1.69469	3.16707	1.94535	3.74648	2.12507	2.13996	1.41369	0.994679	0.514421	0.951459	0.536804	7.90138	5.23184	12.503	8.83908	3.1875	2.32001	2.89933	2.24561	1.87629	1.19302	2.38629	1.50071
1F
Time (minutes)	15-HETE				15-HETE-EA				15-HETrE				13-HODE				15-HEPE				17-HDHA
0	100	100	100	100	100	100	100	100	100	100	100	100	100	100	100	100	100	100	100	100	100	100	100	100
1	71.8611	105.55	78.3801	91.7629	60.286	84.7909	75.0333	76.0262	58.2196	82.1384	69.9172	87.5702	65.2463	101.885	69.3623	79.554	74.9462	90.7583	89.6437	92.0703	74.3509	92.7858	62.0696	95.9876
7.5	87.431	124.789	91.8008	106.168	21.2767	14.4474	20.6062	17.3467	37.5301	54.5371	42.4964	50.782	10.0518	20.6236	7.16024	19.4265	68.3154	84.2593	72.1444	87.2163	56.6103	82.5469	59.4656	65.1118
15	88.6123	92.012	87.2395	98.6733	4.33696	1.24974	3.72547	2.31209	25.5363	26.0915	24.1652	32.5283	2.29734	2.78464	1.46903	3.57222	61.1804	65.2929	71.4813	80.3568	51.1839	49.4413	48.5797	68.997
1G
	15-HETE					15-HETE-EA					15-HETrE					13-HODE					15-HEPE					17-HDHA
DMSO/TOUS T1.5	100	100	100	100	100	100	100	100	100	100	100	100	100	100	100	100	100	100	100	100	100	100	100	100	100	100	100	100	100	100
TOUS T1.5/DMSO	105.672	81.9517	93.7028	121.118	87.652	94.4294	89.3058	100.749	116.442	109.394	90.765	85.2052	131.283	112.612	114.504	78.4916	80.0836	138.915	116.627	98.8699	108.202	99.5648	125.715	121.465	102.49	98.3783	72.7797	91.6402	116.223	98.0011
TOUS T1.5/TOUS T1.5	158.095	173.134	163	284.699	171.626	167.823	224.053	287.367	323.613	240.438	130.955	198.151	232.729	291.332	197.669	144.692	188.116	222.767	261.077	190.948	156.287	207.153	274.731	268.385	179.532	154.659	156.363	188.498	231.763	186.072

## Sheet: Figure 2
2C
	DHA --> 14-HDHA				DHA --> 17-HDHA
Eosinophils	65.9994	55.2465	75.6806	35.5828	47.0595	31.6946	61.6765	27.0601
Neutrophils	13.9858	11.6992	17.8319	16.3815	85.0647	89.2503	86.9539	78.8328

## Sheet: Figure 3
3B
	AA --> 15-HETE						AEA --> 15-HETE-EA						DGLA --> 15-HETrE						LA --> 13-HODE						EPA --> 15-HEPE						DHA --> 17-HDHA
Vehicle	100	100	100	100	100	100	100	100	100	100	100	100	100	100	100	100	100	100	100	100	100	100	100	100	100	100	100	100	100	100	100	100	100	100	100	100
BLX-3887			79.3279	78.2538	81.0865	93.5385			20.3507	57.3544	55.7459	74.2197			24.754	60.8736	96.5743	89.2787			24.671	61.564	97.9001	56.6807			26.505	45.6822	65.1181	54.024			31.359	91.0793	68.3763	86.4206
BLX-769			87.5947	81.1782	107.379	90.2811			70.4646	61.1165	62.4855	102.662			68.9745	63.9929	105.457	153.618			77.1752	66.9382	130.686	73.5636			66.421	43.1415	92.1305	124.797			81.2746	91.4698	90.7347	96.1666
BLX-2477			101.689	67.4343	99.9893	78.1898			104.37	59.6443	50.5812	88.0014			93.7262	56.9398	107.979	119.604			109.14	42.9343	147.963	66.931			72.7602	38.4701	83.5658	101.063			99.6919	76.5254	73.6566	79.4736
BLX-2481			103.844	82.041	99.2829	99.8846			92.683	91.2538	55.4314	135.641			84.1616	81.9581	94.336	153.384			103.191	73.3056	96.2405	373.667			90.2143	66.867	79.9553	181.632			90.2075	87.4192	76.6303	100.993
NDGA	119.751	97.7258	103.062	78.7071		106.038	139.896	117.383	93.598	83.2552		134.544	129.77	91.8103	70.3376	67.3296		82.747	133.815	97.3818	78.4425	62.6021		86.2035	103.943	83.7031	97.2872	70.2348		94.2051	120.948	109.438	97.1786	86.5542		93.4103
ML351			84.9646	95.9647	101.478	88.2775			78.6323	114.077	67.4227	90.3819			78.0955	96.2956	111.672	126.224			77.7972	70.852	160.169	43.5082			70.5393	65.7187	103.777	64.7139			78.8212	104.724	91.3056	89.2556
PD146176			104.278	75.5336	89.7663	105.536			93.7125	90.7982	113.157	173.023			79.5149	63.6332	145.11	151.949			136.56	75.9649	172.455	90.3236			93.2562	101.313	293.928	202.05			78.4213	80.4437	86.7891	117.481
N247			96.2434	74.2657	88.6051	74.817			111.469	108.976	122.781	201.405			107.675	105.432	192.852	234.474			137.583	89.3618	293.175	122.014			92.0972	93.2684	351.966	166.17			74.8519	72.8717	92.3317	100.559
3C
	AA --> 15-HETE							AEA --> 15-HETE-EA							DGLA --> 15-HETrE							LA --> 13-HODE							EPA --> 15-HEPE							DHA --> 17-HDHA
Vehicle	100	100	100	100	100	100	100	100	100	100	100	100	100	100	100	100	100	100	100	100	100	100	100	100	100	100	100	100	100	100	100	100	100	100	100	100	100	100	100	100	100	100
BLX-3887			9.12046	9.36828	11.0933	14.914	8.81287			10.9393	14.0056	17.5878	20.4375	7.31649			5.34993	5.24005	5.09315	6.83305	4.66621			4.93216	4.51624	4.32762	5.914	3.64506			4.86337	5.14756	5.92966	6.6028	2.81552			12.4188	11.0258	8.61993	10.9976	6.93889
BLX-769			37.8461	43.9848	35.6498	30.7385	63.1069			72.4702	86.618	61.8663	50.9363	65.851			28.5041	30.4578	22.8584	24.6862	57.2841			19.1784	19.9394	16.5473	18.3714	33.0137			30.6916	39.0485	36.5311	30.6693	50.5302			40.0471	49.2381	37.7261	28.8197	75.1534
BLX-2477				95.7638	70.8508	62.5037	100.928				139.009	95.0122	75.8233	58.8061				88.6397	56.8397	50.286	119.684				55.6339	43.0626	41.6524	60.687				92.7905	79.2067	70.4375	64.6515				107.277	81.8015	70.6976	125.642
BLX-2481			78.9545	87.7166	79.0182	66.6657	128.645			110.372	130.357	100.415	85.976	89.6535			69.1705	73.849	62.3162	53.0617	136.615			44.8691	46.3926	45.3161	50.6786	97.3234			66.7436	80.5476	84.6767	72.1284	88.2082			80.9769	91.4142	89.555	71.855	153.487
NDGA	29.2304	52.0259	43.5816	61.7678	29.4618	36.2122	41.9635	35.8409	30.4407	50.3435	73.7287	31.9038	46.5889	26.4904	27.3389	46.4565	42.0758	55.8466	22.1588	28.0111	33.1905	70.3031	62.5697	29.8225	35.072	13.1944	17.7892	18.4888	29.8579	51.1567	44.6013	67.377	30.7127	38.5584	33.1531	36.0661	60.4249	49.8813	78.46	31.4455	41.4387	43.7901
ML351	43.9242	144.014		70.5341	71.5105	67.6259	100.981	62.4584	87.7867		138.145	72.6169	89.3029	80.0635	37.3074	148.486		44.9842	54.4953	58.1321	97.4503	59.8277	122.802		34.4722	44.5937	43.0432	64.29	47.1444	151.656		70.477	70.3445	76.2135	92.337	46.8597	151.644		78.7237	77.8844	74.1513	112.596
PD146176	88.1432	105.04	112.313	180.799	104.993	31.7535	93.2228	142.316	91.0933	158.649	245.238	101.75	43.7478	80.9844	81.2199	99.9705	101.302	154.61	84.7297	17.8724	82.1057	100.151	83.4406	79.0894	125.451	70.0378	19.9705	60.7884	88.756	106.691	103.67	179.643	101.505	27.8966	77.0025	96.0948	133.39	122.593	217.095	117.563	25.4149	101.869
N247	78.43	160.737	84.9136	97.0363	71.9172	58.4329	104.074	67.7743	106.769	83.0956	94.5875	62.9556	43.838	61.0447	90.0023	185.675	84.4808	99.9408	62.5456	50.8473	109.756	86.0474	131.304	65.91	92.2888	50.6747	46.5907	91.1175	95.228	174.216	92.1711	108.833	79.7827	74.5875	90.6435	104.707	187.884	106.119	127.311	88.5369	75.3799	110.968

## Sheet: Figure 4
4A
	[BLX-3887]	AA --> 15-HETE					AEA --> 15-HETE-EA					DGLA --> 15-HETrE					LA --> 13-HODE					EPA --> 15-HEPE					DHA --> 17-HDHA
Fatty acids	1e-09	100	100	100	100	100	100	100	100	100	100	100	100	100	100	100	100	100	100	100	100	100	100	100	100	100	100	100	100	100	100
BLX3887 10-8	1e-08			94.6705	79.0973	91.2792			117.827	85.4392	106.957			92.1323	73.0086	73.0849			92.9939	74.143	101.94			93.1749	86.3001	97.414			90.5753	84.1001	89.2411
BLX3887 10-7	1e-07			90.2321	64.1682	92.863			120.208	91.8444	130.019			82.087	51.4168	92.3038			67.3343	53.3894	68.3106			91.1449	75.3441	83.1955			89.4497	64.9743	103.794
BLX3887 10-6	1e-06	31.3599	30.2445	30.9345	26.5013	26.1391	49.0105	57.2064	57.0583	45.4822	36.2629	21.014	18.7829	19.1379	17.9736	18.0769	16.9156	15.0207	14.4203	15.6981	12.0523	25.8477	25.1005	32.1977	25.5447	19.8745	35.0683	35.5494	33.9548	29.5687	27.293
BLX3887 10-5	1e-05	9.12046	9.36828	11.0933	14.914	8.81287	10.9393	14.0056	17.5878	20.4375	7.31649	5.34993	5.24005	5.09315	6.83305	4.66621	4.93216	4.51624	4.32762	5.914	3.64506	4.86337	5.14756	5.92966	6.6028	2.81552	12.4188	11.0258	8.61993	10.9976	6.93889
4B
	[NDGA] (M)	AA --> 15-HETE							AEA --> 15-HETE-EA							DGLA --> 15-HETrE							LA --> 13-HODE							EPA --> 15-HEPE							DHA --> 17-HDHA
Fatty acids	1e-09	100	100	100	100	100	100	100	100	100	100	100	100	100	100	100	100	100	100	100	100	100	100	100	100	100	100	100	100	100	100	100	100	100	100	100	100	100	100	100	100	100	100
NDGA 3x10-6	3e-06			69.2468	75.3358	73.1419	49.6343	108.194			84.849	95.3452	83.0154	68.9255	73.6428			61.4686	66.8199	56.0225	40.1561	109.103			42.2243	44.1956	37.8899	30.2546	67.0595			63.6313	73.3585	75.2157	59.5047	82.4271			73.8937	81.6212	78.5494	58.0408	114.437
NDGA 10-5	1e-05	29.2304	52.0259	43.5816	61.7678	29.4618	36.2122	41.9635	35.8409	30.4407	50.3435	73.7287	31.9038	46.5889	26.4904	27.3389	46.4565	42.0758	55.8466	22.1588	28.0111	33.1905	70.3031	62.5697	29.8225	35.072	13.1944	17.7892	18.4888	29.8579	51.1567	44.6013	67.377	30.7127	38.5584	33.1531	36.0661	60.4249	49.8813	78.46	31.4455	41.4387	43.7901
NDGA 3x10-5	3e-05			21.4866	28.6418	21.0835	22.7867	29.6855			27.6352	38.582	17.6153	22.5535	10.9361			18.9497	20.4898	13.4021	13.0435	21.085			14.3903	15.8742	9.2414	10.2004	12.1251			27.1928	36.6505	23.9448	21.1997	22.9425			27.5544	35.8248	20.2586	20.354	23.4211
4C
	AA --> 15-HETE								AEA --> 15-HETE-EA						DGLA --> 15-HETrE						LA --> 13-HODE						EPA --> 15-HEPE						DHA --> 17-HDHA
Vehicle	100	100	100	100	100	100	100	100	100	100	100	100	100	100	100	100	100	100	100	100	100	100	100	100	100	100	100	100	100	100	100	100	100	100	100	100	100	100
NDGA 100 uM	79.7415	50.2615	93.8193	69.4626	102.436	51.6138	96.2433	126.728	50.0019	22.7531	68.3719	37.2323	55.529	49.7675	67.8162	31.1889	60.1701	46.6485	116.692	51.7819	108.639	69.5473	61.9437	56.924	162.544	89.9949	38.7784	15.1712	80.2502	35.8282	114.276	55.8147	94.4935	64.7674	86.7208	75.4508	99.8106	44.9648

## Sheet: Figure 5
5B
	Vehicle				L-739,010
DMSO	0	0	0.00453013	0	0	0
AA	100	100	100	100	68.6059	79.011	96.4501	184.066
5C
	Vehicle				L-739,010
DMSO	0	0	0	0.056116	0	0.0633027	0	0
AEA	100	100	100	100	74.9855	93.4123	126.487	122.858
5D
	Vehicle				L-739,010
DMSO	0	0	0	0.976068	0	0	0	0
AA	100	100	100	100	0.790522	0.451516	3.84346	7.69542
